# Supplementary material for: Epidemiology of Emergent Madariaga Encephalitis in a Region with Endemic Venezuelan Equine Encephalitis: Initial Host Studies and Human Cross-Sectional Study in Darien, Panama
Source: PLoS Negl Trop Dis. 2016 Apr 21;10(4):e0004554. doi: 10.1371/journal.pntd.0004554 (PMC4839771; doi:10.1371/journal.pntd.0004554)
Supplement: S1 Table — (XLS) [file pntd.0004554.s001.xls]

## Sheet: Sheet1
Species	Site	MADV titer	VEEV titer
Transandinomys bolivaris	Filo Del Tallo	40	0
Didelphis marsupialis	Filo Del Tallo	0	80
Carollia perspicillata	Yaviza - Forest	40	0
Marmosa robinsoni	Yaviza - Forest	0	80
Phyllostomus discolor	Yaviza - Forest	40	0
Proechimys semispinosus	Yaviza - Forest	0	40
Transandinomys bolivaris	Yaviza - Forest	0	≥320
Transandinomys bolivaris	Yaviza - Forest	0	160
Transandinomys bolivaris	Yaviza - Forest	0	160
Transandinomys bolivaris	Yaviza - Forest	0	≥320
Transandinomys bolivaris	Yaviza - Forest	≥320	0
Felis domesticus	Yaviza - Town	0	160
Rattus rattus frugivorus	Yaviza - Town	40	0
Rattus rattus frugivorus	Yaviza - Town	40	0
Rattus rattus rattus	Yaviza - Town	40	0
Zygodontomys brevicauda	Aruza	40	0
Zygodontomys brevicauda	Aruza	80	0
Zygodontomys brevicauda	Aruza	40	0
Zygodontomys brevicauda	Tamarindo	40	0
Zygodontomys brevicauda	Tamarindo	40	0
Didelphis marsupialis	Pijivasal	0	80
Marmosa robinsoni	Pijivasal	0	80
Proechimys semispinosus	Pijivasal	0	80
Transandinomys bolivaris	Pijivasal	0	40
Transandinomys bolivaris	Pijivasal	0	160
Zygodontomys brevicauda	Pijivasal	40	0
Zygodontomys brevicauda	Pijivasal	0	≥320
Zygodontomys brevicauda	Pijivasal	80	0
Zygodontomys brevicauda	Pijivasal	0	160
Zygodontomys brevicauda	Pijivasal	40	0
Zygodontomys brevicauda	Pijivasal	80	80
Zygodontomys brevicauda	Pijivasal	40	0
Zygodontomys brevicauda	Pijivasal	0	80
Zygodontomys brevicauda	Pijivasal	40	0
Zygodontomys brevicauda	Pijivasal	160	0
Transandinomys bolivaris	Pijivasal	40	160
Transandinomys bolivaris	Pijivasal	0	160
Transandinomys bolivaris	Pijivasal	0	80
Transandinomys bolivaris	Pijivasal	0	≥320
Transandinomys bolivaris	Pijivasal	0	40
Transandinomys bolivaris	Pijivasal	0	80
Zygodontomys brevicauda	Pijivasal	0	160
Zygodontomys brevicauda	Pijivasal	0	≥320
Zygodontomys brevicauda	Pijivasal	0	160
Zygodontomys brevicauda	Pijivasal	0	≥320
Zygodontomys brevicauda	Pijivasal	≥320	0
Zygodontomys brevicauda	Pijivasal	40	0
Melanomys caliginosus	Pijivasal	0	≥320
Proechimys semispinosus	Pijivasal	0	≥320
Transandinomys bolivaris	Pijivasal	0	80
Transandinomys bolivaris	Pijivasal	0	≥320
Transandinomys bolivaris	Pijivasal	0	≥320
Transandinomys bolivaris	Pijivasal	40	40
Transandinomys bolivaris	Pijivasal	0	≥320
Transandinomys bolivaris	Pijivasal	0	≥320
Zygodontomys brevicauda	Pijivasal	0	≥320
Zygodontomys brevicauda	Pijivasal	0	80
Zygodontomys brevicauda	Pijivasal	80	0
Zygodontomys brevicauda	Pijivasal	0	40
Zygodontomys brevicauda	Pijivasal	40	0
Zygodontomys brevicauda	Pijivasal	0	80
Zygodontomys brevicauda	Pijivasal	80	40
Zygodontomys brevicauda	Pijivasal	40	≥320
Zygodontomys brevicauda	Pijivasal	0	40
Proechimys semispinosus	Pijivasal	40	0
Transandinomys bolivaris	Pijivasal	0	160
Transandinomys bolivaris	Pijivasal	0	≥320
Transandinomys bolivaris	Pijivasal	0	≥320
Transandinomys bolivaris	Pijivasal	0	80
Transandinomys bolivaris	Pijivasal	0	160
Transandinomys bolivaris	Pijivasal	0	40
Transandinomys bolivaris	Pijivasal	40	≥320
Transandinomys bolivaris	Pijivasal	0	≥320
Didelphis marsupialis	Pijivasal	0	80
Transandinomys bolivaris	Pijivasal	0	40
Transandinomys bolivaris	Pijivasal	0	40
Transandinomys bolivaris	Pijivasal	0	≥320
Transandinomys bolivaris	Pijivasal	0	40
Transandinomys bolivaris	Pijivasal	0	160
Zygodontomys brevicauda	Pijivasal	0	80
Zygodontomys brevicauda	Pijivasal	40	0
