# Supplementary material for: Epidemiology of Emergent Madariaga Encephalitis in a Region with Endemic Venezuelan Equine Encephalitis: Initial Host Studies and Human Cross-Sectional Study in Darien, Panama
Source: PLoS Negl Trop Dis. 2016 Apr 21;10(4):e0004554. doi: 10.1371/journal.pntd.0004554 (PMC4839771; doi:10.1371/journal.pntd.0004554)
Supplement: S2 Table — (XLS) [file pntd.0004554.s002.xls]

## Sheet: Sheet1
Patient	site3	eeetiter	veetiter
1	Aruza	0	80
2	Aruza	20	0
3	Aruza	0	80
4	Aruza	20	0
5	Aruza	0	80
6	Aruza	20	0
7	Aruza	20	0
8	Aruza	0	320
9	Aruza	80	0
10	Aruza	0	20
11	Aruza	0	20
12	Aruza	0	80
13	Aruza	80	0
14	Aruza	0	320
15	Aruza	20	320
16	Aruza	0	20
17	Aruza	80	0
18	Aruza	0	20
19	Aruza	0	80
20	Aruza	0	20
21	Aruza	20	0
22	Aruza	0	80
23	Aruza	320	0
24	Aruza	0	320
25	Aruza	0	320
26	Aruza	0	20
27	Aruza	0	80
28	Aruza	20	0
29	Aruza	80	0
30	Aruza	20	0
31	Aruza	≥1280	0
32	Aruza	0	20
33	Aruza	0	320
34	Aruza	0	320
35	Aruza	0	80
36	Aruza	0	20
37	Aruza	0	80
38	Aruza	0	80
39	Aruza	20	0
40	Aruza	≥1280	0
41	Aruza	0	320
42	Aruza	0	20
43	Aruza	0	80
44	Aruza	0	20
45	Aruza	0	≥1280
46	Aruza	0	80
47	Aruza	0	80
48	Aruza	20	0
49	Aruza	0	80
50	Aruza	0	20
51	Aruza	0	80
52	Aruza	20	80
53	Aruza	0	80
54	Aruza	0	80
55	Aruza	0	20
56	Aruza	0	320
57	Aruza	0	20
58	Aruza	20	0
59	Aruza	0	320
60	Aruza	20	0
61	Aruza	0	80
62	Aruza	20	320
63	Aruza	20	0
64	Aruza	0	20
65	Aruza	0	80
66	Aruza	0	20
67	Aruza	0	80
68	Aruza	0	20
69	Aruza	0	≥1280
70	Aruza	0	20
71	Aruza	20	0
72	Aruza	20	0
73	Aruza	0	20
74	Aruza	20	0
75	Aruza	0	80
76	Aruza	80	0
77	Aruza	20	0
78	Aruza	0	320
79	Aruza	0	20
80	Tamarindo	0	80
81	Tamarindo	0	≥1280
82	Tamarindo	0	80
83	Tamarindo	80	80
84	Tamarindo	20	0
85	Tamarindo	0	≥1280
86	Tamarindo	0	80
87	Tamarindo	0	80
88	Tamarindo	0	80
89	Tamarindo	0	80
90	Tamarindo	0	≥1280
91	Tamarindo	0	320
92	Tamarindo	0	80
93	Tamarindo	0	20
94	Tamarindo	0	20
95	Tamarindo	0	20
96	El Real	0	80
97	El Real	0	≥1280
98	El Real	0	80
99	El Real	0	320
100	El Real	0	≥1280
101	El Real	20	20
102	El Real	0	320
103	El Real	0	320
104	El Real	0	320
105	El Real	0	320
106	El Real	0	80
107	El Real	0	320
108	El Real	0	320
109	El Real	0	80
110	El Real	0	320
111	El Real	0	≥1280
112	El Real	0	20
113	El Real	0	≥1280
114	El Real	0	320
115	El Real	0	≥1280
116	El Real	0	80
117	El Real	0	80
118	El Real	0	20
119	El Real	0	320
120	El Real	0	320
121	El Real	0	80
122	El Real	0	320
123	El Real	0	≥1280
124	El Real	0	≥1280
125	El Real	0	20
126	El Real	0	20
127	El Real	0	320
128	El Real	0	80
129	El Real	0	80
130	El Real	0	80
131	El Real	0	80
132	El Real	0	320
133	El Real	0	320
134	El Real	0	80
135	El Real	0	80
136	El Real	0	320
137	El Real	0	320
138	El Real	0	320
139	El Real	0	≥1280
140	El Real	0	320
141	El Real	0	320
142	El Real	0	320
143	El Real	0	320
144	El Real	0	320
145	El Real	0	320
146	El Real	0	80
147	El Real	0	320
148	El Real	0	320
149	El Real	0	≥1280
150	El Real	0	80
151	El Real	0	20
152	El Real	0	80
153	El Real	20	0
154	El Real	0	20
155	El Real	0	80
156	El Real	0	≥1280
157	El Real	0	≥1280
158	El Real	0	320
159	El Real	0	320
160	El Real	0	320
161	El Real	0	20
162	El Real	0	20
163	El Real	0	20
164	El Real	0	20
165	Mercadeo	0	320
166	Mercadeo	0	20
167	Mercadeo	0	20
168	Mercadeo	0	20
169	Mercadeo	0	80
170	Mercadeo	0	≥1280
171	Mercadeo	0	80
172	Mercadeo	0	320
173	Mercadeo	0	20
174	Mercadeo	0	80
175	Mercadeo	0	320
176	Mercadeo	20	80
177	Mercadeo	0	320
178	Mercadeo	0	80
179	Mercadeo	0	320
180	Mercadeo	0	20
181	Mercadeo	0	80
182	Mercadeo	0	80
183	Mercadeo	0	320
184	Mercadeo	0	≥1280
185	Mercadeo	0	80
186	Mercadeo	80	20
187	Mercadeo	0	≥1280
188	Mercadeo	0	320
189	Mercadeo	0	≥1280
190	Mercadeo	0	80
191	Mercadeo	0	80
192	Mercadeo	0	320
193	Mercadeo	0	80
194	Mercadeo	0	80
195	Mercadeo	0	320
196	Mercadeo	0	80
197	Mercadeo	0	80
198	Mercadeo	0	80
199	Mercadeo	0	80
200	Mercadeo	0	320
201	Mercadeo	0	80
202	Mercadeo	0	≥1280
203	Mercadeo	0	80
204	Mercadeo	0	80
205	Mercadeo	0	80
206	Mercadeo	80	320
207	Mercadeo	0	20
208	Mercadeo	0	80
209	Mercadeo	0	320
210	Mercadeo	20	0
211	Mercadeo	0	320
212	Pijivasal/Pirre 1 & 2	0	20
213	Pijivasal/Pirre 1 & 2	0	80
214	Pijivasal/Pirre 1 & 2	0	80
215	Pijivasal/Pirre 1 & 2	0	80
216	Pijivasal/Pirre 1 & 2	0	80
217	Pijivasal/Pirre 1 & 2	0	80
218	Pijivasal/Pirre 1 & 2	0	20
219	Pijivasal/Pirre 1 & 2	0	80
220	Pijivasal/Pirre 1 & 2	0	80
221	Pijivasal/Pirre 1 & 2	0	20
222	Pijivasal/Pirre 1 & 2	0	80
223	Pijivasal/Pirre 1 & 2	0	80
224	Pijivasal/Pirre 1 & 2	0	80
225	Pijivasal/Pirre 1 & 2	0	80
226	Pijivasal/Pirre 1 & 2	0	20
227	Pijivasal/Pirre 1 & 2	0	80
228	Pijivasal/Pirre 1 & 2	0	20
229	Pijivasal/Pirre 1 & 2	0	20
230	Pijivasal/Pirre 1 & 2	0	20
231	Pijivasal/Pirre 1 & 2	0	20
232	Pijivasal/Pirre 1 & 2	0	320
233	Pijivasal/Pirre 1 & 2	0	20
234	Pijivasal/Pirre 1 & 2	0	80
235	Pijivasal/Pirre 1 & 2	0	80
236	Pijivasal/Pirre 1 & 2	0	80
237	Pijivasal/Pirre 1 & 2	0	80
238	Pijivasal/Pirre 1 & 2	0	80
239	Pijivasal/Pirre 1 & 2	0	20
240	Pijivasal/Pirre 1 & 2	20	80
241	Pijivasal/Pirre 1 & 2	0	20
242	Pijivasal/Pirre 1 & 2	0	320
243	Pijivasal/Pirre 1 & 2	0	80
244	Pijivasal/Pirre 1 & 2	0	20
245	Pijivasal/Pirre 1 & 2	0	20
246	Pijivasal/Pirre 1 & 2	0	320
247	Pijivasal/Pirre 1 & 2	0	320
248	Pijivasal/Pirre 1 & 2	0	80
249	Pijivasal/Pirre 1 & 2	0	320
250	Pijivasal/Pirre 1 & 2	0	20
251	Pijivasal/Pirre 1 & 2	20	320
252	Pijivasal/Pirre 1 & 2	0	20
253	Pijivasal/Pirre 1 & 2	0	80
254	Pijivasal/Pirre 1 & 2	0	320
255	Pijivasal/Pirre 1 & 2	0	320
256	Pijivasal/Pirre 1 & 2	0	80
257	Pijivasal/Pirre 1 & 2	0	80
258	Pijivasal/Pirre 1 & 2	0	80
259	Pijivasal/Pirre 1 & 2	0	20
260	Pijivasal/Pirre 1 & 2	0	80
261	Pijivasal/Pirre 1 & 2	0	320
262	Pijivasal/Pirre 1 & 2	0	80
263	Pijivasal/Pirre 1 & 2	0	80
264	Pijivasal/Pirre 1 & 2	0	80
265	Pijivasal/Pirre 1 & 2	0	80
266	Pijivasal/Pirre 1 & 2	0	320
267	Pijivasal/Pirre 1 & 2	0	80
268	Pijivasal/Pirre 1 & 2	0	80
